# Supplementary material for: Diet–gut microbiota interaction Index and heart failure risk in diabetes and prediabetes: evidence from NHANES 2007–2018
Source: ESC Heart Fail. 2026 May 4;13(3):xvag125. doi: 10.1093/eschf/xvag125 (PMC13247595; doi:10.1093/eschf/xvag125)
Supplement: xvag125_Supplementary_Data [file xvag125_supplementary_data.zip]

Archive with 5 entries (5 files):
- Fig.S1.tif
- Fig.S2A.tiff
- Fig.S2B.tiff
- Fig.S3.tif
- Supplementary_Material_Revised_Clean.docx
